# Supplementary material for: Identifying Candidate Genes for Cotton Fruit Branch Length Using BSA-Seq and RNA-Seq
Source: Plants (Basel). 2026 Apr 13;15(8):1192. doi: 10.3390/plants15081192 (PMC13119465; doi:10.3390/plants15081192)
Supplement: Supplementary file 1 [file plants-15-01192-s001.zip]

Archive with 1 entries (1 files):
- plants-4214142-supplementary.pdf
